# Supplementary material for: The Formation of a Novel Intergeneric Hybrid Fish Derived from Megalobrama amblycephala (♀) × Culter dabryi (♂)
Source: Animals (Basel). 2025 Nov 15;15(22):3302. doi: 10.3390/ani15223302 (PMC12649757; doi:10.3390/ani15223302)
Supplement: Supplementary file 1 [file animals-15-03302-s001.zip]

Archive with 1 entries (1 files):
- animals-3909924-supplementary.pdf
